# Supplementary material for: Structure–Function Insights into the Fungal Endo-Chitinase Chit33 Depict its Mechanism on Chitinous Material
Source: Int J Mol Sci. 2022 Jul 9;23(14):7599. doi: 10.3390/ijms23147599 (PMC9323625; doi:10.3390/ijms23147599)
Supplement: Supplementary file 1 [file ijms-23-07599-s001.zip]

Archive with 1 entries (1 files):
- ijms-1808142-supplementary.pdf
